# Supplementary material for: Cancer progression models and fitness landscapes: a many-to-many relationship
Source: Bioinformatics. 2017 Oct 18;34(5):836–44. doi: 10.1093/bioinformatics/btx663 (PMC6031050; doi:10.1093/bioinformatics/btx663)
Supplement: Supplementary Data [file btx663_supp.zip]

Archive with 8 entries (7 files):
- btx663-suppl_data/
- btx663-suppl_data/code.zip
- btx663-suppl_data/colon-landscapes-dags.pdf
- btx663-suppl_data/gliob-landscapes-dags.pdf
- btx663-suppl_data/pancreas-landscapes-dags.pdf
- btx663-suppl_data/plots-landscapes-dags.pdf
- btx663-suppl_data/plots-landscapes-dags-trans-red.pdf
- btx663-suppl_data/SupplementaryMaterial-methods-results.pdf
